# Supplementary material for: The NKp44-1 Isoform Is an Activating Receptor for PDGF-DD Expressed on Natural Killer Cells
Source: Cancers (Basel). 2026 Mar 28;18(7):1099. doi: 10.3390/cancers18071099 (PMC13072323; doi:10.3390/cancers18071099)
Supplement: Supplementary file 1 [file cancers-18-01099-s001.zip]

Archive with 1 entries (1 files):
- cancers-4184744-supplementary.pdf
